# Supplementary material for: Preparing a Phytosome for Promoting Delivery Efficiency and Biological Activities of Methyl Jasmonate-Treated Dendropanax morbifera Adventitious Root Extract (DMARE)
Source: Biomolecules. 2024 Oct 10;14(10):1273. doi: 10.3390/biom14101273 (PMC11505992; doi:10.3390/biom14101273)
Supplement: Supplementary file 1 [file biomolecules-14-01273-s001.zip]

Archive with 1 entries (1 files):
- biomolecules-3175317-supplementary.pdf
